# Supplementary material for: Parental Dietary Knowledge, Income and Students’ Consumption of Sugar-Sweetened Beverages in China: Evidence from Longitudinal Study
Source: Nutrients. 2025 Oct 24;17(21):3356. doi: 10.3390/nu17213356 (PMC12609568; doi:10.3390/nu17213356)
Supplement: Supplementary file 1 [file nutrients-17-03356-s001.zip]

Archive with 1 entries (1 files):
- nutrients-3901414-supplementary.pdf
